# Supplementary material for: Eukaryotic Parasites Are Integral to a Productive Microbial Food Web in Oxygen-Depleted Waters
Source: Front Microbiol. 2022 Jan 6;12:764605. doi: 10.3389/fmicb.2021.764605 (PMC8770914; doi:10.3389/fmicb.2021.764605)
Supplement: Supplementary file 2 [file Table_1.XLSX]

## Sheet: pca_sig_ASVs
Kingdom	Supergroup	Division	Class	Order	Family	Genus	Species	ASVID	PC1	PC2	pvals	r2vals	Cluster
Eukaryota	Rhizaria	Radiolaria	Polycystinea	Spumellarida	Spongodiscidae-Coccodiscidae	Spongodiscidae-Coccodiscidae_X	Spongodiscidae-Coccodiscidae_X_sp.	ASV_42	-0.0276225	0.821983	0.000999001	0.676419	I
Eukaryota	Rhizaria	Radiolaria	Polycystinea	Spumellarida	Spongodiscidae-Coccodiscidae	Spongodiscidae-Coccodiscidae_X	Spongodiscidae-Coccodiscidae_X_sp.	ASV_51	-0.121771	0.796704	0.000999001	0.649565	I
Eukaryota	Rhizaria	Radiolaria	Polycystinea	Spumellarida	Spongodiscidae-Coccodiscidae	NA	NA	ASV_68	-0.0576164	0.791907	0.000999001	0.630437	I
Eukaryota	Rhizaria	Radiolaria	Polycystinea	Spumellarida	Spongodiscidae-Coccodiscidae	Spongodiscidae-Coccodiscidae_X	Spongodiscidae-Coccodiscidae_X_sp.	ASV_22	-0.0279282	0.780628	0.000999001	0.610159	I
Eukaryota	Alveolata	Dinoflagellata	Syndiniales	Dino-Group-II	Dino-Group-II-Clade-7	Dino-Group-II-Clade-7_X	Dino-Group-II-Clade-7_X_sp.	ASV_719	0.0901723	0.773042	0.000999001	0.605725	I
Eukaryota	Alveolata	Dinoflagellata	Syndiniales	Dino-Group-I	Dino-Group-I-Clade-2	Dino-Group-I-Clade-2_X	Dino-Group-I-Clade-2_X_sp.	ASV_857	-0.219412	0.752997	0.000999001	0.615146	I
Eukaryota	Alveolata	Dinoflagellata	Syndiniales	Dino-Group-II	Dino-Group-II-Clade-16	Dino-Group-II-Clade-16_X	Dino-Group-II-Clade-16_X_sp.	ASV_416	0.569742	0.690374	0.000999001	0.801222	II
Eukaryota	Alveolata	Dinoflagellata	Syndiniales	Dino-Group-I	Dino-Group-I-Clade-1	Dino-Group-I-Clade-1_X	Dino-Group-I-Clade-1_X_sp.	ASV_662	0.414711	0.672011	0.000999001	0.623584	II
Eukaryota	Hacrobia	Picozoa	Picozoa_X	Picozoa_XX	Picozoa_XXX	Picozoa_XXXX	Picozoa_XXXX_sp.	ASV_376	0.547847	0.59319	0.000999001	0.65201	II
Eukaryota	Alveolata	Dinoflagellata	Syndiniales	Dino-Group-II	Dino-Group-II-Clade-6	Dino-Group-II-Clade-6_X	Dino-Group-II-Clade-6_X_sp.	ASV_102	0.551615	0.571871	0.000999001	0.631316	II
Eukaryota	Alveolata	Dinoflagellata	Syndiniales	Dino-Group-I	Dino-Group-I-Clade-5	Dino-Group-I-Clade-5_X	Dino-Group-I-Clade-5_X_sp.	ASV_236	0.561859	0.554593	0.000999001	0.62326	II
Eukaryota	Alveolata	Dinoflagellata	Syndiniales	Dino-Group-II	Dino-Group-II-Clade-7	Dino-Group-II-Clade-7_X	Dino-Group-II-Clade-7_X_sp.	ASV_43	0.681916	0.514136	0.000999001	0.729345	II
Eukaryota	Alveolata	Dinoflagellata	Syndiniales	Dino-Group-II	Dino-Group-II_X	Dino-Group-II_XX	Dino-Group-II_XX_sp.	ASV_255	0.715433	0.450549	0.000999001	0.714838	II
Eukaryota	Alveolata	Dinoflagellata	Syndiniales	Dino-Group-II	Dino-Group-II-Clade-4	Dino-Group-II-Clade-4_X	Dino-Group-II-Clade-4_X_sp.	ASV_73	0.728576	0.413606	0.000999001	0.701893	II
Eukaryota	Alveolata	Dinoflagellata	Syndiniales	Dino-Group-I	Dino-Group-I-Clade-5	Dino-Group-I-Clade-5_X	Dino-Group-I-Clade-5_X_sp.	ASV_426	0.796117	0.365141	0.000999001	0.76713	II
Eukaryota	Alveolata	Dinoflagellata	Syndiniales	Dino-Group-II	Dino-Group-II-Clade-30	Dino-Group-II-Clade-30_X	Dino-Group-II-Clade-30_X_sp.	ASV_83	0.809658	0.351776	0.000999001	0.779292	II
Eukaryota	Alveolata	Dinoflagellata	Syndiniales	Dino-Group-I	Dino-Group-I-Clade-5	Dino-Group-I-Clade-5_X	Dino-Group-I-Clade-5_X_sp.	ASV_138	0.803923	0.348058	0.000999001	0.767437	II
Eukaryota	Alveolata	Dinoflagellata	Syndiniales	Dino-Group-I	Dino-Group-I-Clade-1	Dino-Group-I-Clade-1_X	Dino-Group-I-Clade-1_X_sp.	ASV_116	0.83007	0.327728	0.000999001	0.796422	II
Eukaryota	Alveolata	Dinoflagellata	Syndiniales	Dino-Group-II	Dino-Group-II-Clade-4	Dino-Group-II-Clade-4_X	Dino-Group-II-Clade-4_X_sp.	ASV_373	0.805095	0.315376	0.000999001	0.74764	II
Eukaryota	Alveolata	Dinoflagellata	Syndiniales	Dino-Group-II	Dino-Group-II-Clade-7	Dino-Group-II-Clade-7_X	Dino-Group-II-Clade-7_X_sp.	ASV_69	0.72435	0.293781	0.000999001	0.61099	II
Eukaryota	Alveolata	Dinoflagellata	Syndiniales	Dino-Group-II	Dino-Group-II-Clade-4	Dino-Group-II-Clade-4_X	Dino-Group-II-Clade-4_X_sp.	ASV_21	0.791199	0.284224	0.000999001	0.70678	II
Eukaryota	Alveolata	Dinoflagellata	Syndiniales	Dino-Group-II	Dino-Group-II-Clade-10-and-11	Dino-Group-II-Clade-10-and-11_X	Dino-Group-II-Clade-10-and-11_X_sp.	ASV_408	0.807631	0.278331	0.000999001	0.729735	II
Eukaryota	Alveolata	Dinoflagellata	Syndiniales	Dino-Group-II	Dino-Group-II-Clade-1	Dino-Group-II-Clade-1_X	Dino-Group-II-Clade-1_X_sp.	ASV_697	0.757201	0.277329	0.000999001	0.650264	II
Eukaryota	Alveolata	Dinoflagellata	Syndiniales	Dino-Group-II	Dino-Group-II-Clade-10-and-11	Dino-Group-II-Clade-10-and-11_X	Dino-Group-II-Clade-10-and-11_X_sp.	ASV_224	0.742735	0.273062	0.000999001	0.626218	II
Eukaryota	Alveolata	Dinoflagellata	Syndiniales	Dino-Group-II	Dino-Group-II-Clade-7	Dino-Group-II-Clade-7_X	Dino-Group-II-Clade-7_X_sp.	ASV_168	0.753573	0.253791	0.000999001	0.632282	II
Eukaryota	Alveolata	Dinoflagellata	Syndiniales	Dino-Group-I	Dino-Group-I-Clade-1	Dino-Group-I-Clade-1_X	Dino-Group-I-Clade-1_X_sp.	ASV_235	0.829667	0.215618	0.000999001	0.734838	II
Eukaryota	Alveolata	Dinoflagellata	Syndiniales	Dino-Group-II	Dino-Group-II-Clade-6	Dino-Group-II-Clade-6_X	Dino-Group-II-Clade-6_X_sp.	ASV_122	0.902597	0.175595	0.000999001	0.845515	II
Eukaryota	Alveolata	Dinoflagellata	Syndiniales	Dino-Group-II	Dino-Group-II-Clade-22	Dino-Group-II-Clade-22_X	Dino-Group-II-Clade-22_X_sp.	ASV_97	0.87471	0.13508	0.000999001	0.783365	II
Eukaryota	Rhizaria	Radiolaria	RAD-B	RAD-B_X	RAD-B-Group-IV	RAD-B-Group-IV_X	RAD-B-Group-IV_X_sp.	ASV_287	0.836957	0.104768	0.000999001	0.711473	II
Eukaryota	Alveolata	Dinoflagellata	Syndiniales	Dino-Group-II	Dino-Group-II-Clade-20	Dino-Group-II-Clade-20_X	Dino-Group-II-Clade-20_X_sp.	ASV_107	0.902896	0.0751888	0.000999001	0.820874	II
Eukaryota	Alveolata	Dinoflagellata	Syndiniales	Dino-Group-II	Dino-Group-II-Clade-16	Dino-Group-II-Clade-16_X	Dino-Group-II-Clade-16_X_sp.	ASV_61	0.901597	-0.0877252	0.000999001	0.820573	III
Eukaryota	Alveolata	Dinoflagellata	Syndiniales	Dino-Group-II	Dino-Group-II-Clade-47	Dino-Group-II-Clade-47_X	Dino-Group-II-Clade-47_X_sp.	ASV_192	0.904582	-0.115475	0.000999001	0.831603	III
Eukaryota	Alveolata	Dinoflagellata	Syndiniales	Dino-Group-II	Dino-Group-II-Clade-4	Dino-Group-II-Clade-4_X	Dino-Group-II-Clade-4_X_sp.	ASV_308	0.770781	-0.144789	0.000999001	0.615067	III
Eukaryota	Alveolata	Dinoflagellata	Syndiniales	Dino-Group-II	Dino-Group-II-Clade-1	Dino-Group-II-Clade-1_X	Dino-Group-II-Clade-1_X_sp.	ASV_374	0.849958	-0.151446	0.000999001	0.745365	III
Eukaryota	Alveolata	Dinoflagellata	Syndiniales	Dino-Group-II	Dino-Group-II-Clade-3	Dino-Group-II-Clade-3_X	Dino-Group-II-Clade-3_X_sp.	ASV_197	0.869709	-0.20455	0.000999001	0.798234	III
Eukaryota	Alveolata	Dinoflagellata	Syndiniales	Dino-Group-II	Dino-Group-II-Clade-4	Dino-Group-II-Clade-4_X	Dino-Group-II-Clade-4_X_sp.	ASV_228	0.856591	-0.206169	0.000999001	0.776253	III
Eukaryota	Alveolata	Dinoflagellata	Syndiniales	Dino-Group-II	Dino-Group-II-Clade-5	Dino-Group-II-Clade-5_X	Dino-Group-II-Clade-5_X_sp.	ASV_90	0.776167	-0.256114	0.000999001	0.66803	III
Eukaryota	Alveolata	Dinoflagellata	Syndiniales	Dino-Group-V	Dino-Group-V_X	Dino-Group-V_XX	Dino-Group-V_XX_sp.	ASV_232	0.782265	-0.257632	0.000999001	0.678313	III
Eukaryota	Alveolata	Dinoflagellata	Syndiniales	Dino-Group-II	Dino-Group-II-Clade-22	Dino-Group-II-Clade-22_X	Dino-Group-II-Clade-22_X_sp.	ASV_86	0.749347	-0.267202	0.000999001	0.632917	III
Eukaryota	Alveolata	Dinoflagellata	Syndiniales	Dino-Group-V	Dino-Group-V_X	Dino-Group-V_XX	Dino-Group-V_XX_sp.	ASV_321	0.729443	-0.289175	0.000999001	0.615709	III
Eukaryota	Alveolata	Dinoflagellata	Syndiniales	Dino-Group-II	Dino-Group-II-Clade-22	Dino-Group-II-Clade-22_X	Dino-Group-II-Clade-22_X_sp.	ASV_44	0.711111	-0.312139	0.000999001	0.60311	III
Eukaryota	Alveolata	Dinoflagellata	Syndiniales	Dino-Group-II	Dino-Group-II-Clade-22	Dino-Group-II-Clade-22_X	Dino-Group-II-Clade-22_X_sp.	ASV_234	0.791784	-0.331627	0.000999001	0.736899	III
Eukaryota	Alveolata	Dinoflagellata	Syndiniales	Dino-Group-II	Dino-Group-II-Clade-10-and-11	Dino-Group-II-Clade-10-and-11_X	Dino-Group-II-Clade-10-and-11_X_sp.	ASV_464	0.731901	-0.368636	0.000999001	0.671571	III
Eukaryota	Alveolata	Dinoflagellata	Syndiniales	Dino-Group-II	Dino-Group-II-Clade-7	Dino-Group-II-Clade-7_X	Dino-Group-II-Clade-7_X_sp.	ASV_57	0.691085	-0.384851	0.000999001	0.625708	III
Eukaryota	Alveolata	Dinoflagellata	Syndiniales	Dino-Group-II	Dino-Group-II-Clade-30	Dino-Group-II-Clade-30_X	Dino-Group-II-Clade-30_X_sp.	ASV_39	0.789227	-0.387016	0.000999001	0.77266	III
Eukaryota	Alveolata	Dinoflagellata	Syndiniales	Dino-Group-II	Dino-Group-II-Clade-20	Dino-Group-II-Clade-20_X	Dino-Group-II-Clade-20_X_sp.	ASV_218	0.767337	-0.389208	0.000999001	0.740288	III
Eukaryota	Alveolata	Dinoflagellata	Syndiniales	Dino-Group-II	Dino-Group-II-Clade-10-and-11	Dino-Group-II-Clade-10-and-11_X	Dino-Group-II-Clade-10-and-11_X_sp.	ASV_282	0.689809	-0.45694	0.000999001	0.68463	III
Eukaryota	Alveolata	Dinoflagellata	Syndiniales	Dino-Group-II	Dino-Group-II-Clade-7	Dino-Group-II-Clade-7_X	Dino-Group-II-Clade-7_X_sp.	ASV_186	0.673203	-0.491757	0.000999001	0.695026	III
Eukaryota	Alveolata	Dinoflagellata	Syndiniales	Dino-Group-II	Dino-Group-II_X	NA	NA	ASV_143	0.642175	-0.492281	0.000999001	0.654729	III
Eukaryota	Alveolata	Dinoflagellata	Syndiniales	Dino-Group-II	Dino-Group-II-Clade-7	Dino-Group-II-Clade-7_X	Dino-Group-II-Clade-7_X_sp.	ASV_162	0.667203	-0.498731	0.000999001	0.693892	III
Eukaryota	Alveolata	Dinoflagellata	Syndiniales	Dino-Group-II	Dino-Group-II_X	Dino-Group-II_XX	Dino-Group-II_XX_sp.	ASV_462	0.659975	-0.508262	0.000999001	0.693897	III
Eukaryota	Alveolata	Dinoflagellata	Syndiniales	Dino-Group-II	Dino-Group-II_X	Dino-Group-II_XX	Dino-Group-II_XX_sp.	ASV_396	0.590586	-0.522976	0.000999001	0.622295	III
Eukaryota	Alveolata	Dinoflagellata	Syndiniales	Dino-Group-II	Dino-Group-II-Clade-22	Dino-Group-II-Clade-22_X	Dino-Group-II-Clade-22_X_sp.	ASV_625	0.57488	-0.527304	0.000999001	0.608537	III
Eukaryota	Alveolata	Dinoflagellata	Syndiniales	Dino-Group-II	Dino-Group-II-Clade-6	Dino-Group-II-Clade-6_X	Dino-Group-II-Clade-6_X_sp.	ASV_157	0.569549	-0.544306	0.000999001	0.620656	III
Eukaryota	Alveolata	Dinoflagellata	Syndiniales	Dino-Group-II	Dino-Group-II-Clade-1	Dino-Group-II-Clade-1_X	Dino-Group-II-Clade-1_X_sp.	ASV_267	0.66303	-0.54601	0.000999001	0.737736	III
Eukaryota	Alveolata	Dinoflagellata	Syndiniales	Dino-Group-II	Dino-Group-II-Clade-22	Dino-Group-II-Clade-22_X	Dino-Group-II-Clade-22_X_sp.	ASV_142	0.733864	-0.55049	0.000999001	0.841595	III
Eukaryota	Alveolata	Dinoflagellata	Syndiniales	Dino-Group-II	Dino-Group-II_X	Dino-Group-II_XX	Dino-Group-II_XX_sp.	ASV_257	0.569383	-0.554052	0.000999001	0.63117	III
Eukaryota	Alveolata	Dinoflagellata	Dinophyceae	NA	NA	NA	NA	ASV_82	0.644875	-0.562974	0.000999001	0.732804	III
Eukaryota	Alveolata	Dinoflagellata	Syndiniales	Dino-Group-II	Dino-Group-II-Clade-1	Dino-Group-II-Clade-1_X	Dino-Group-II-Clade-1_X_sp.	ASV_300	0.578878	-0.593327	0.000999001	0.687137	III
Eukaryota	Alveolata	Dinoflagellata	Syndiniales	Dino-Group-II	Dino-Group-II-Clade-22	Dino-Group-II-Clade-22_X	Dino-Group-II-Clade-22_X_sp.	ASV_443	0.497216	-0.612702	0.000999001	0.622628	III
Eukaryota	Alveolata	Dinoflagellata	Syndiniales	Dino-Group-II	Dino-Group-II_X	Dino-Group-II-Clade-52_X	Dino-Group-II-Clade-52_X_sp.	ASV_573	0.581154	-0.613457	0.000999001	0.714069	III
Eukaryota	Alveolata	Dinoflagellata	Syndiniales	Dino-Group-II	Dino-Group-II-Clade-22	Dino-Group-II-Clade-22_X	Dino-Group-II-Clade-22_X_sp.	ASV_130	0.557036	-0.613821	0.000999001	0.687064	III
Eukaryota	Alveolata	Dinoflagellata	Syndiniales	Dino-Group-II	Dino-Group-II-Clade-22	Dino-Group-II-Clade-22_X	Dino-Group-II-Clade-22_X_sp.	ASV_288	0.564432	-0.6218	0.000999001	0.705218	III
Eukaryota	Alveolata	Dinoflagellata	Syndiniales	Dino-Group-II	Dino-Group-II-Clade-7	Dino-Group-II-Clade-7_X	Dino-Group-II-Clade-7_X_sp.	ASV_146	0.605779	-0.638781	0.000999001	0.77501	III
Eukaryota	Alveolata	Dinoflagellata	Syndiniales	Dino-Group-II	Dino-Group-II-Clade-20	Dino-Group-II-Clade-20_X	Dino-Group-II-Clade-20_X_sp.	ASV_179	0.562209	-0.639526	0.000999001	0.725072	III
Eukaryota	Alveolata	Dinoflagellata	Syndiniales	Dino-Group-II	Dino-Group-II-Clade-6	Dino-Group-II-Clade-6_X	Dino-Group-II-Clade-6_X_sp.	ASV_266	0.527793	-0.640679	0.000999001	0.689035	III
Eukaryota	Alveolata	Dinoflagellata	Syndiniales	Dino-Group-II	Dino-Group-II-Clade-7	Dino-Group-II-Clade-7_X	Dino-Group-II-Clade-7_X_sp.	ASV_310	0.441957	-0.643187	0.000999001	0.609016	III
Eukaryota	Alveolata	Dinoflagellata	Dinophyceae	NA	NA	NA	NA	ASV_45	0.466569	-0.643929	0.000999001	0.632332	III
Eukaryota	Alveolata	Dinoflagellata	Syndiniales	Dino-Group-II	NA	NA	NA	ASV_624	0.478888	-0.645423	0.000999001	0.645905	III
Eukaryota	Alveolata	Dinoflagellata	Syndiniales	Dino-Group-II	Dino-Group-II-Clade-20	Dino-Group-II-Clade-20_X	Dino-Group-II-Clade-20_X_sp.	ASV_161	0.60558	-0.660935	0.000999001	0.803563	III
Eukaryota	Alveolata	Dinoflagellata	Syndiniales	Dino-Group-II	Dino-Group-II-Clade-5	Dino-Group-II-Clade-5_X	Dino-Group-II-Clade-5_X_sp.	ASV_358	0.455232	-0.665176	0.000999001	0.649696	III
Eukaryota	Alveolata	Dinoflagellata	Syndiniales	Dino-Group-II	Dino-Group-II-Clade-10-and-11	Dino-Group-II-Clade-10-and-11_X	Dino-Group-II-Clade-10-and-11_X_sp.	ASV_484	0.436812	-0.665426	0.000999001	0.633596	III
Eukaryota	Alveolata	Dinoflagellata	Syndiniales	Dino-Group-II	Dino-Group-II-Clade-22	Dino-Group-II-Clade-22_X	Dino-Group-II-Clade-22_X_sp.	ASV_468	0.427468	-0.667416	0.000999001	0.628173	III
Eukaryota	Alveolata	Dinoflagellata	Syndiniales	Dino-Group-II	Dino-Group-II-Clade-10-and-11	Dino-Group-II-Clade-10-and-11_X	Dino-Group-II-Clade-10-and-11_X_sp.	ASV_767	0.45609	-0.671045	0.000999001	0.65832	III
Eukaryota	Alveolata	Dinoflagellata	Syndiniales	Dino-Group-II	Dino-Group-II-Clade-27	Dino-Group-II-Clade-27_X	Dino-Group-II-Clade-27_X_sp.	ASV_862	0.432731	-0.671709	0.000999001	0.638449	III
Eukaryota	Alveolata	Dinoflagellata	Syndiniales	Dino-Group-II	Dino-Group-II-Clade-6	Dino-Group-II-Clade-6_X	Dino-Group-II-Clade-6_X_sp.	ASV_64	0.589382	-0.673669	0.000999001	0.801201	III
Eukaryota	Alveolata	Dinoflagellata	Syndiniales	Dino-Group-II	Dino-Group-II-Clade-22	Dino-Group-II-Clade-22_X	Dino-Group-II-Clade-22_X_sp.	ASV_283	0.564287	-0.674972	0.000999001	0.774008	III
Eukaryota	Alveolata	Dinoflagellata	Syndiniales	Dino-Group-II	Dino-Group-II-Clade-30	Dino-Group-II-Clade-30_X	Dino-Group-II-Clade-30_X_sp.	ASV_617	0.42385	-0.675864	0.000999001	0.636442	III
Eukaryota	Alveolata	Dinoflagellata	Syndiniales	Dino-Group-II	Dino-Group-II-Clade-6	Dino-Group-II-Clade-6_X	Dino-Group-II-Clade-6_X_sp.	ASV_924	0.411832	-0.679671	0.000999001	0.631558	III
Eukaryota	Alveolata	Dinoflagellata	Syndiniales	Dino-Group-II	Dino-Group-II-Clade-20	Dino-Group-II-Clade-20_X	Dino-Group-II-Clade-20_X_sp.	ASV_135	0.585051	-0.680559	0.000999001	0.805446	III
Eukaryota	Alveolata	Dinoflagellata	Syndiniales	Dino-Group-II	Dino-Group-II-Clade-4	Dino-Group-II-Clade-4_X	Dino-Group-II-Clade-4_X_sp.	ASV_348	0.59877	-0.683692	0.000999001	0.82596	III
Eukaryota	Alveolata	Dinoflagellata	Syndiniales	Dino-Group-II	Dino-Group-II-Clade-7	Dino-Group-II-Clade-7_X	Dino-Group-II-Clade-7_X_sp.	ASV_496	0.507522	-0.687871	0.000999001	0.730745	III
Eukaryota	Alveolata	Dinoflagellata	Syndiniales	Dino-Group-II	NA	NA	NA	ASV_1454	0.391912	-0.693196	0.000999001	0.634117	III
Eukaryota	Alveolata	Dinoflagellata	Syndiniales	Dino-Group-II	Dino-Group-II-Clade-36	Dino-Group-II-Clade-36_X	Dino-Group-II-Clade-36_X_sp.	ASV_534	0.411585	-0.695531	0.000999001	0.653166	III
Eukaryota	Alveolata	Dinoflagellata	Syndiniales	Dino-Group-II	Dino-Group-II-Clade-7	Dino-Group-II-Clade-7_X	Dino-Group-II-Clade-7_X_sp.	ASV_101	0.490771	-0.699433	0.000999001	0.730063	III
Eukaryota	Alveolata	Dinoflagellata	Syndiniales	Dino-Group-II	Dino-Group-II-Clade-1	Dino-Group-II-Clade-1_X	Dino-Group-II-Clade-1_X_sp.	ASV_676	0.419641	-0.7042	0.000999001	0.671996	III
Eukaryota	Alveolata	Dinoflagellata	Syndiniales	Dino-Group-II	Dino-Group-II-Clade-20	Dino-Group-II-Clade-20_X	Dino-Group-II-Clade-20_X_sp.	ASV_392	0.354067	-0.707106	0.000999001	0.625363	III
Eukaryota	Alveolata	Dinoflagellata	Syndiniales	Dino-Group-II	Dino-Group-II-Clade-20	Dino-Group-II-Clade-20_X	Dino-Group-II-Clade-20_X_sp.	ASV_362	0.452042	-0.707559	0.000999001	0.704981	III
Eukaryota	Alveolata	Dinoflagellata	Syndiniales	Dino-Group-II	Dino-Group-II-Clade-10-and-11	Dino-Group-II-Clade-10-and-11_X	Dino-Group-II-Clade-10-and-11_X_sp.	ASV_1248	0.398487	-0.714005	0.000999001	0.668595	III
Eukaryota	Alveolata	Dinoflagellata	Syndiniales	Dino-Group-II	Dino-Group-II-Clade-17	Dino-Group-II-Clade-17_X	Dino-Group-II-Clade-17_X_sp.	ASV_147	0.285561	-0.729088	0.000999001	0.613115	III
Eukaryota	Alveolata	Dinoflagellata	Syndiniales	Dino-Group-II	Dino-Group-II_X	Dino-Group-II_XX	Dino-Group-II_XX_sp.	ASV_1103	0.364027	-0.729158	0.000999001	0.664187	III
Eukaryota	Alveolata	Dinoflagellata	Syndiniales	Dino-Group-II	Dino-Group-II-Clade-1	Dino-Group-II-Clade-1_X	Dino-Group-II-Clade-1_X_sp.	ASV_925	0.253457	-0.732557	0.000999001	0.600879	III
Eukaryota	Alveolata	Dinoflagellata	Syndiniales	Dino-Group-II	Dino-Group-II_X	Dino-Group-II_XX	Dino-Group-II_XX_sp.	ASV_818	0.430806	-0.740306	0.000999001	0.733647	III
Eukaryota	Alveolata	Dinoflagellata	Syndiniales	Dino-Group-II	NA	NA	NA	ASV_1215	0.344632	-0.749537	0.000999001	0.680577	III
Eukaryota	Alveolata	Dinoflagellata	Syndiniales	Dino-Group-II	Dino-Group-II-Clade-20	Dino-Group-II-Clade-20_X	Dino-Group-II-Clade-20_X_sp.	ASV_216	0.468741	-0.75623	0.000999001	0.791601	III
Eukaryota	Alveolata	Dinoflagellata	Syndiniales	Dino-Group-II	Dino-Group-II-Clade-4	Dino-Group-II-Clade-4_X	Dino-Group-II-Clade-4_X_sp.	ASV_1020	0.377593	-0.758197	0.000999001	0.717439	III
Eukaryota	Alveolata	Dinoflagellata	Syndiniales	Dino-Group-II	Dino-Group-II-Clade-21	Dino-Group-II-Clade-21_X	Dino-Group-II-Clade-21_X_sp.	ASV_1255	0.198011	-0.765621	0.000999001	0.625383	III
Eukaryota	Alveolata	Dinoflagellata	Syndiniales	Dino-Group-II	Dino-Group-II-Clade-20	Dino-Group-II-Clade-20_X	Dino-Group-II-Clade-20_X_sp.	ASV_94	0.297192	-0.769162	0.000999001	0.679933	III
Eukaryota	Alveolata	Dinoflagellata	Syndiniales	Dino-Group-II	Dino-Group-II-Clade-5	Dino-Group-II-Clade-5_X	Dino-Group-II-Clade-5_X_sp.	ASV_861	0.156921	-0.784415	0.000999001	0.639931	III
Eukaryota	Alveolata	Dinoflagellata	Syndiniales	Dino-Group-II	Dino-Group-II-Clade-1	Dino-Group-II-Clade-1_X	Dino-Group-II-Clade-1_X_sp.	ASV_115	0.0784173	-0.800844	0.000999001	0.6475	III
Eukaryota	Alveolata	Dinoflagellata	Syndiniales	Dino-Group-II	Dino-Group-II-Clade-20	Dino-Group-II-Clade-20_X	Dino-Group-II-Clade-20_X_sp.	ASV_30	0.114217	-0.80128	0.000999001	0.655095	III
Eukaryota	Stramenopiles	Ochrophyta	Bacillariophyta	Bacillariophyta_X	Polar-centric-Mediophyceae	Minutocellus	Minutocellus_polymorphus	ASV_2114	-0.760519	-0.193432	0.000999001	0.615804	IV
Eukaryota	Alveolata	Dinoflagellata	Dinophyceae	Gymnodiniales	Gymnodiniaceae	Gymnodinium	Gymnodinium_sp.	ASV_1	-0.757064	-0.252063	0.000999001	0.636681	IV
Eukaryota	Rhizaria	Radiolaria	Polycystinea	Spumellarida	Pyloniidae-Spongodiscidae	Spongotrochus	NA	ASV_1686	-0.602272	-0.496539	0.000999001	0.609282	IV
Eukaryota	Rhizaria	Radiolaria	Polycystinea	Spumellarida	Spongodiscidae-Coccodiscidae	Spongodiscidae-Coccodiscidae_X	Spongodiscidae-Coccodiscidae_X_sp.	ASV_165	-0.475113	-0.627665	0.000999001	0.619696	IV
Eukaryota	Stramenopiles	Ochrophyta	Bacillariophyta	Bacillariophyta_X	Raphid-pennate	Pseudo-nitzschia	Pseudo-nitzschia_galaxiae	ASV_2074	-0.730488	0.324347	0.000999	0.638814	V
Eukaryota	Stramenopiles	Ochrophyta	Bacillariophyta	Bacillariophyta_X	Polar-centric-Mediophyceae	Skeletonema	NA	ASV_1983	-0.7879	0.0392192	0.000999	0.622324	V
